# Supplementary material for: Linkage and association of variants in the dopamine receptor 2 gene (DRD2) with polycystic ovary syndrome
Source: J Ovarian Res. 2023 Aug 10;16:158. doi: 10.1186/s13048-023-01205-2 (PMC10416464; doi:10.1186/s13048-023-01205-2)
Supplement: Supplementary file 1 — Supplementary Material 1 [file 13048_2023_1205_MOESM1_ESM.xlsx]

## Sheet: Supplementary Table 1
Supplementary Table 1
The 22 amplified microarray-based single nucleotide polymorphisms located within the DRD2 gene
CHR	Position	rsID	REF	ALT
11	113410675	rs6276	C	T
11	113412737	rs6277	G	A
11	113412766	NA	G	A
11	113412966	rs1076560	C	A
11	113415071	rs35608204	A	G
11	113416972	rs1800499	C	T
11	113425552	rs1079598	A	G
11	113425897	rs1079596	C	T
11	113426463	rs1125394	T	C
11	113428395	rs34535530	G	A
11	113428551	rs75349786	A	G
11	113435709	rs60599314	C	T
11	113436043	rs4436578	C	T
11	113439147	rs11214606	C	T
11	113444554	rs112646785	T	C
11	113447251	rs4245146	T	C
11	113459729	rs4936274	A	G
11	113460810	rs4648317	G	A
11	113463484	rs118168024	A	G
11	113463506	rs34632468	T
11	113470861	rs35659571	C	G
11	113474844	rs117816894	C	T
Legend. CHR = chromosome, REF = Reference alleles,
ALT = Alternative allele.
